# Supplementary material for: Mitral valve aneurysms: echocardiographic characteristics, formation mechanisms, and patient outcomes
Source: Front Cardiovasc Med. 2023 Aug 25;10:1233926. doi: 10.3389/fcvm.2023.1233926 (PMC10491013; doi:10.3389/fcvm.2023.1233926)
Supplement: Supplemental Table S1 — Clinical parameters of the patients. [file Table1.xlsx]

## Sheet: Supplementary 
	Age	Sex	At Diagnosis																	Management	Latest Follow-up
			Symptoms and/or Signs	NYHA functional class	IE	Diagnosis Methods	LVEDD	LVESD	LVEF	Location of MVA	Number of MVA > 1	Size of MVA(cm)	Number of perforations＞1	Perforation and maximal diameter	MR degree	AR degree	vegetation	AV abnormal	Other anomalies		Death in hospital	Informed last follow-up time（m）	NYHA functional class	LVEDD	LVESD	LVEF	MR degree	AR degree
							(cm)	(cm)	(%)															(cm)	(cm)	(%)
1	36	F	asymptomatic	I	-	TEE	4.3	2.6	69	A2	-	0.5×0.6	-	+,0.2cm	mild to moderate	None	none	None	gallstone	Follow up	No	8	I	4.4	2.7	68	mild-moderate	None
2	24	F	asymptomatic	I	-	TEE	4.5	2.9	65	A3	-	0.9×0.7	-	-	moderate	None	None	None	MV prolapse(A3，A2)	Follow up	No	24	I	4.6	3	64	moderate	None
3	60	F	asymptomatic	I	-	TEE	4.1	2.6	67	A1	-	0.6×0.5	-	-	None	mild	None	AV calcification, AR(mild)	None	Follow up	No	7	I	4.4	2.7	68	None	mild
4	44	M	shortness of breath, fatigure, cough, sputum,	III	+	TTE	6.4	4.7	54	A2,A3	-	1.6×1.1	-	+,0.8cm	Severe	severe	MV,AV,TV	BAV, AR(severe)	TR(moderate)	AV plasty, MV plasty;TV plasty	Yes	NA	NA	NA	NA	NA	NA	NA
5	50	M	fever,fatigue,difficulty breathing,palpitation	IV	+	TEE	7.1	5.3	50	A1,A2	-	0.9×0.8	-	+,0.4cm	Severe	moderate	RCSA, AV,	AV peforation, AR(moderate)	RCSA ruptured into the RV; TR(severe)	RCSA repair，AVR,TV plasty	Yes	NA	NA	NA	NA	NA	NA	NA
6	23	F	fatigue, difficulty breathing	IV	+	TTE	7.3	5	62	A1,A2	-	1.5×2.0	-	+,0.5cm	Severe	severe	AV	AR(severe)	None	MV repair +AVR	No	13	II	5.3	3.7	60	mild	none
7	0.6	M	heart murmur, shortness of breath after feeding	II	-	Surgery	2.4	1.7	60	A2	-	0.8×0.5	-	+,0.2cm	Severe	None	None	None	ECD, PFO	Surgical correction of ECD+MV plasty	No	12	I	2.7	1.9	58	mild	none
8	63	M	dyspnea	II	-	TEE	5.7	3.8	65	A1,A2	-	1.1×0.5	-	+,0.5cm	severe	moderate	none	BAV, AV calcification,AR(moderate)，AS(mild)	None	MVR(Bioprosthesis)	No	11	I	4.9	3	68	none	none
9	21	M	fever, palpitation, asthma,cough, fatigue	III	+	TTE	5.8	3.5	69	A2,A3	-	1.6×1.0	-	+,0.7cm	Severe	None	MV	None	None	MVR	No	14	I	4.5	2.8	68	none	none
10	36	M	fever, palpitation, asthma, lightheadedness, amaurosis, cough, hemoptysis	III	+	TTE	5.9	4.3	54	A1-A3	+	2.9×2.5	-	+,0.6cm	Severe	None	MV	None	TR(severe)	MVR+TV plasty	No	13	I	4.5	3.2	58	none	none
11	43	M	palpitations, fatigue, shortness of breath	II	+	TEE	5.9	4.1	62	A1A2	-	0.7×0.8	-	-	severe	none	none	none	TR(svere)	MVR,TV plasty	No	18	I	4.7	3.1	66	none	none
12	22	F	fever, cough, sputum,shortness of breath	III	+	TTE	5.8	4	62	A1,A2,	-	1.5×1.3	-	-	mild	severe	MV, AV, TV	AV prolapse, AR(severe）	VSD, TR(mild)	VSD repair+DVR	No	14	I	4.8	3.2	64	none	none
13	33	M	shortness of breath, fatigue,chest pain	III	+	TTE	5.8	3.8	65	A1,A2	-	1.1×1.2	-	+,0.9cm	Moderate	severe	None	BAV, AR(severe),AS(mild)	None	DVR	No	13	I	4.4	3	60	none	none
14	25	M	arthralgi, fatigue, activities slightly limited, night sweats	II	+	TTE	6.2	4.3	60	A2,A3	-	1.3×1.8	-	+,0.3cm	Moderate to severe	severe	MV, AV	BAV, AR(severe)	None	DVR+TV plasty	No	11	I	4.7	3.3	58	none	none
15	35	F	intermittent fever for 3monthes,fatigue,weight loss , dyspnea	III	+	TTE	6.8	4.8	60	A1,A2	-	1.0×0.8	-	-	Moderate to severe	moderate	AV,MV	AR(moderate),AS(mild)	None	DVR	No	13	I	4.5	3.1	62	none	none
16	31	F	fever, palpitation,shortness of breath	II	+	TTE	5.9	3.5	71	A2,A3	-	1.4×1.2	-	+,1.0cm	Severe	moderate	MV, AV	BAV, AR (moderate),AS(moderate)	None	DVR	No	13	I	4.4	2.7	68	none	none
17	42	M	lightheadedness, palpitations, fatigue, difficulty breathing	IV	+	TTE	7.4	5.6	51	A3	-	1.9×1.2	-	+,0.5cm	Severe	severe	None	BAV,AS(mild), AR(severe)	None	DVR	No	12	II	5.4	3.7	60	none	none
18	44	M	fever, cough, fatigue, palpitation, asthma	III	+	TTE	6	4.1	64	A2	-	1.0×0.5	-	-	Severe	severe	AV,MV	AV perforation, AR(severe)	None	DVR	No	14	I	4.7	3.1	65	none	none
19	30	M	dyspnea,	III	+	TEE	6.8	4.8	60	A2	-	0.5×0.5	-	+,0.4cm	Severe	severe	VSD,AV	AR(severe)	VSD, TR(moderate)	VSD repair+DVR	No	11	I	4.6	3.1	63	none	none
20	25	F	fever,cough,palpitation, asthma, fatigue	III	+	TTE	6.3	4.4	60	A2	-	0.8×0.5	-	+,0.5cm	Severe	severe	VSD,AV,MV,TV	AR(severe)	VSD，TR（mild）	VSD repair+ DVR, TV plasty	No	15	I	4.7	3.2	62	none	none
The following symbols are used: – for absence; + for presence
A1/A2/A3 = echographical portions of the aortic leaflet; AS = aortic stenosis; AR = aortic regurgitation; AV = aortic valve; AVR = aortic valve replacement; BAV = bicuspid aortic valve; DVR = double valve replacement; ECD = endocardial cushion defect; IE, infective endocarditis; LVEDD = left ventricular end-diastolic diameter; LVESD = left ventricular end-systolic diameter; LVEF = Left ventricula…
